# Supplementary material for: The taxonomic significance of ddRADseq based microsatellite markers in the closely related species of Heracleum (Apiaceae)
Source: PLoS One. 2020 May 7;15(5):e0232471. doi: 10.1371/journal.pone.0232471 (PMC7205262; doi:10.1371/journal.pone.0232471)
Supplement: S1 Table — (XLSX) [file pone.0232471.s001.xlsx]

## Sheet: Daemi Saeidabad et al 
										Similarity with GenBank database
Locus name	PRIMER_LEFT_SEQUENCE	PRIMER_RIGHT_SEQUENCE	SEQUENCE	No. reads	Motif	PCR_PRODUCT_SEQ	Amplicon size (bp)	Tested in this study	GenBank accession No.	Species(best hit)	Accession(best_hit)
Hrech1722	ATTGCTGGGCTTAGTGCTCA	CTAATTGTGAGGCTTGCGTG	CTTATGCTGCTTTATATTATTGCTGGGCTTAGTGCTCACTCTTGCTTTCTTTtatatatatatataTCACAACACAACAAGACGTGAGAAGTAGATGG	1	(AT)7	ATTGCTGGGCTTAGTGCTCACTCTTGCTTTCTTTtatatatatatataTCACAACACAACAAGACGTGAGAAGTAGATGG	80	0		NO_HIT	NO_HIT
Hrech841	TGAGATCTTAGTATTCGCGACG	ATTCTCTTCCCTCTCTATCCC	CAGGAAGCATGAGATCTTAGTATTCGCGACGAGCCTGAGTATGGTgagagagagagaAAATGTAAAgggggATagagagGGAAGAGAATAAG	1	(AG)6	TGAGATCTTAGTATTCGCGACGAGCCTGAGTATGGTgagagagagagaAAATGTAAAgggggATagagagGGAAGAGAAT	80	0		NO_HIT	NO_HIT
Hrech1136	CGTGAACACGGTACGAACAC	CTTCCGATCTCCTCAGCTACA	GAGCTCATAAATTATAATTCAATATTTGACATATCATATCAATCAATGATAAATTTTGAAAACGATTTCGAAGTAACTATCGCTAGAGCTGGCAATTTGATACACGACACGTGAACACGGTACGAACACGACACAAATAATTTAGTGTTTGAGTGCaaaaaTTTTGGTACACGGACACGAAAGTACACGAACACGaaaaaaCACGAATATAATTAGTGTCGGGTTTGAGTTTTCACAATTAGGTACACGACACAGAACAAAAGTACACGAATTAATAAGTAAATAAATAATTTAAAAatatatatatTTATAGTATTGCATATTTAGAAAatatatAAGCAATTACATAGATGTAGCTGAGGAGATCGGAAGAGC	1	(AT)5	CGTGAACACGGTACGAACACGACACAAATAATTTAGTGTTTGAGTGCaaaaaTTTTGGTACACGGACACGAAAGTACACGAACACGaaaaaaCACGAATATAATTAGTGTCGGGTTTGAGTTTTCACAATTAGGTACACGACACAGAACAAAAGTACACGAATTAATAAGTAAATAAATAATTTAAAAatatatatatTTATAGTATTGCATATTTAGAAAatatatAAGCAATTACATAGATGTAGCTGAGGAGATCGGAAG	263	0		NO_HIT	NO_HIT
Hrech1187	AACAACCGCATGCACTATCA	GAGGGCTGTATGGAGTAGGG	TTTAAATTAGaaaaaaCAAGAAATTTCATGGaaaaaTACAATACCAATTAAAATAATAGATTTAATATTACTAAAATAAGTATAGTCGATTTAATCCCTAAGGGAGTCGCGTGCGAGATCGGCCAAGGTCACATCTCTAGACctctctATGAGGATCTCTTTACTATTTGAAGGCCTATGACCAGGCCTCAAAGGGTCGCATAGGTAGGTATCGTTATAATGCATTGTCAGGCTATCAACAACCGCATGCACTATCATGGGCTTGCATAGCATGGCCAGACTTTAAGGGGTAGTAGGCGGGGTTCTCAGGAtctctctctcATATAAATCACTTTTACCCCTACTCCATACAGCCCTCTT	1	(TC)5	AACAACCGCATGCACTATCATGGGCTTGCATAGCATGGCCAGACTTTAAGGGGTAGTAGGCGGGGTTCTCAGGAtctctctctcATATAAATCACTTTTACCCCTACTCCATACAGCCCTC	121	0		NO_HIT	NO_HIT
Hrech1221	GCATTTAAATTCTGTGAAGTGAGA	CTTCCGTTCCCGAATCCT	TTGGTGAAGCAAAAGTGGAatatatAGCATTTAAATTCTGTGAAGTGAGAGTtgtgtgtgtgTTCCTTTTCAAAACATTGCAGACCTCGGAAGGATTCGGGAACGGAAGGGACGCTACT	1	(TG)5	GCATTTAAATTCTGTGAAGTGAGAGTtgtgtgtgtgTTCCTTTTCAAAACATTGCAGACCTCGGAAGGATTCGGGAACGGAAG	83	0		NO_HIT	NO_HIT
Hrech1516	TCACACAAATAATTTCTATCAACTTTA	CCTGTCCAATTTCTTTCTTTCG	ATCTTTTACCCTTAGTCGATTATAATTTATTtatataGTATAAATTTATtatataATATAAATATACTTCAATTcacacaAATAATTTCTATCAACTTTAAAATTTACACaaaaaCATGCTCATAAttttttataaataaataaATTAATTACTTATCATAAAGTAATATTttattattaTATCGATAAAGTAatatatatattttttCGATGGATATTATTTTaaaaaGATTTAACTGTAGTTCgaaagaaagaaaTTGGACAGGAAAAGAATAAAATTTATCGTACTTTACTAGTAAATGTGTACATTTAATTTATTTCTTGAGTACGTTCATAGATGTAGCTGAGGAGATCGGAAGAGC	1	(AT)5	TcacacaAATAATTTCTATCAACTTTAAAATTTACACaaaaaCATGCTCATAAttttttataaataaataaATTAATTACTTATCATAAAGTAATATTttattattaTATCGATAAAGTAatatatatattttttCGATGGATATTATTTTaaaaaGATTTAACTGTAGTTCgaaagaaagaaaTTGGACAGG	193	0		NO_HIT	NO_HIT
Hrech1915	GGATTCGCCTTACGACTGAT	AAACTGAAGTAACTGGAATAATTTCT	CTTCCCTTCTACGTAGaaaaaCAGCAgggggATTCGCCTTACGACTGATCATCGTAGGGGTAGTCCTCGGCGCCTAGCATCTCCATCTACAGTTCACTATTCATGAAAGAGCACATTTTGTGCAAGTTTTCagagagagagAAATTATTCCAGTTACTCAGTTTTATGCAAGTTTTCAGAGAAAGAGAAATTATTCCAGTTACTTCAGTTTTATGCAAGTTTTCAGAAAGAAAGTTT	1	(AG)5	ggATTCGCCTTACGACTGATCATCGTAGGGGTAGTCCTCGGCGCCTAGCATCTCCATCTACAGTTCACTATTCATGAAAGAGCACATTTTGTGCAAGTTTTCagagagagagAAATTATTCCAGTTACTCAGTTTTATGCAAGTTTTCAGAGAAAGAGAAATTATTCCAGTTACTTCAGTTT	182	0		NO_HIT	NO_HIT
Hrech49_5	CCCTGCCAATGATAACCACT	TGTGATCTTCCTTTCATTATGG	CATAATataataataACATAAAACACCCCTTAACCAAGACCGCGTCCAGATTATGGCATTGAACAAGCTTCTAAGTTATATTACAAACCAGTTTTCAGAGTTATTAATATTACACAACTTAAAGTTCAAAGCTAGACATCTAGTCTAACTAACAAAATAGACAACTACCCTGCCAATGATAACCACTCGAGGTGGTCTCCTAGCTGCTGGAGAACTATCACTCGCGCTGTGTCTGCTCATATTCTCGCTTCACTGGAATAGAATTAGAAACAAANCAAGTATGAGTCACAAGTGCTCAGTAANGCatatatatatCAATCACAGTTCCATAATGAAAGGAAGATCACATTATCTGAATNNACAAGGTTTAAGCCAAA	49	(AT)5	CCCTGCCAATGATAACCACTCGAGGTGGTCTCCTAGCTGCTGGAGAACTATCACTCGCGCTGTGTCTGCTCATATTCTCGCTTCACTGGAATAGAATTAGAAACAAANCAAGTATGAGTCACAAGTGCTCAGTAANGCatatatatatCAATCACAGTTCCATAATGAAAGGAAGATCACA	181	0		NO_HIT	NO_HIT
Hrech1929	ATCCCAGGTCACACAGGGT	GCTCTTCCGATCTCCTCAGC	ATCTCCCAATACCAAAGAAGGGTAAGaaaaaaaTCCCAGGTcacacaGGGTGcacacacacaTGGAAGCAACAATTCCAGTTTCTCAAATTCAGTTTGATGTAGCCCCAAtttttACTCTGGGGTTACAGTCCCActctctCAATATTAATATTGAGACATCTCCACAAATTCCCCTACACAGTCATTAGATGTGGATATGATCCATTCATCTATTCCTGATTCTCCAACTCTATTCTTGGAGAAGGCCCACTCTGAAATTGGTGGTCATCACTTGTTAAGTGATTTGTTGGGCCACCAATCTTCtttttCTGAAGCTACAAGAGGATCTGTGGAAGATGTAGCTGAGGAGATCGGAAGAGC	1	(AC)5	aTCCCAGGTcacacaGGGTGcacacacacaTGGAAGCAACAATTCCAGTTTCTCAAATTCAGTTTGATGTAGCCCCAAtttttACTCTGGGGTTACAGTCCCActctctCAATATTAATATTGAGACATCTCCACAAATTCCCCTACACAGTCATTAGATGTGGATATGATCCATTCATCTATTCCTGATTCTCCAACTCTATTCTTGGAGAAGGCCCACTCTGAAATTGGTGGTCATCACTTGTTAAGTGATTTGTTGGGCCACCAATCTTCtttttCTGAAGCTACAAGAGGATCTGTGGAAGATGTAGCTGAGGAGATCGGAAGAGC	330	0		NO_HIT	NO_HIT
Hrech16_29	AACCGGAGCAACGAGAGTTA	CTTCCGATCTCCTCAGCTACA	CCATAAATTAAAGTTATTACAACCCAAAAGTGAAATGCTTGCAACCTACTNCCAGTATGATTTCTATGTGAAACCAGAAAGGCAGCGCAAAAGTTTNGTTCTTTGTTCATTAATATACATAAGTGATACTTATAAATAAACCGGAGCAACGAGAGTTACACTCCGAACCAACTCAGTACTTCTACCTGAGGTGCTGCAACTGCCNNTCCTATGGGNCGGTCTGCGCGACCCAAACGCGCTTCCGAGCGGTATGACGGATCCTGGCCATCTACTCTAGCTGTTGTGTTGTGatatatatatatAAAGNAAANNNAANGAAAGAGTGAGCACTAAGCCCAACAATAATATAAAGCAGTATAAGCATAGATGTAGCTGAGGAGATCGGAAGAGC	29	(AT)6	AACCGGAGCAACGAGAGTTACACTCCGAACCAACTCAGTACTTCTACCTGAGGTGCTGCAACTGCCNNTCCTATGGGNCGGTCTGCGCGACCCAAACGCGCTTCCGAGCGGTATGACGGATCCTGGCCATCTACTCTAGCTGTTGTGTTGTGatatatatatatAAAGNAAANNNAANGAAAGAGTGAGCACTAAGCCCAACAATAATATAAAGCAGTATAAGCATAGATGTAGCTGAGGAGATCGGAAG	250	0		NO_HIT	NO_HIT
Hrech19_68	GGAGCATGAGACTTAGTATTGCG	TTTCTCGCGCCTGTATTTAT	CCAGGAGCATGAGACTTAGTATTGCGACGAGCCATGAGTATGGTgagagagagagaAAATGTAAAGGGGNATagagagGAAGAGAATAAAGAANAAANgagagagaGTTATAAAGTAGAAGAAGGTGAGAAGGTAGAAAANGTCTGAAAANTACGTGACCNGAATAAATACAGGCGCGAGAAANNANGNNNNGNNNTATGAATTGATTTNNNNNNNACANTGCATGTATATCACCNNNNANNAANACNNAANAAANATATANNNNNCANANANNTNANNATAAAATGTGAACCAAATCAATTAANTGCACAACATCAACGANNGCATAAAATCATGTAANNACTGTCATAGATGTAGCTGAGGAGATCGGAAGAGC	68	(AG)6	GGAGCATGAGACTTAGTATTGCGACGAGCCATGAGTATGGTgagagagagagaAAATGTAAAGGGGNATagagagGAAGAGAATAAAGAANAAANgagagagaGTTATAAAGTAGAAGAAGGTGAGAAGGTAGAAAANGTCTGAAAANTACGTGACCNGAATAAATACAGGCGCGAGAAA	180	0		NO_HIT	NO_HIT
Hrech20_5	AGTTGTTGTTGTGTGTGCAGAA	AAACTTCAAGTAGTGAATGCAACAA	ATAGGACTATAAATACACATTGCAGCAGCCTCATATTATAACATACAGTGAGTGAAAATTGTATCACAGAAAGAACAAGTTGAAGCTTGTAATTACAACCGAGTGAAAACAGAAAANGAGCAGAAGTTCagagagaaaaaGaaaaaNGGCTGCAGCCTTGTAgttgttgttgtgtgtGCAGAATAATCATAAGCTGTAGCTTATCTtatatatatataAGAGTATTGTTTGTTNGtttttGTTGCATTCACTACTTGAAGtttttAATACNNNNNNNNNNNNNNNNNNANACACANNGTGTNTNNTNNGNTTGAA	5	(AT)6	AgttgttgttgtgtgtGCAGAATAATCATAAGCTGTAGCTTATCTtatatatatataAGAGTATTGTTTGTTNGtttttGTTGCATTCACTACTTGAAGttt	102	0		NO_HIT	NO_HIT
Hrech21_52	GACGCTGCAGTAAGTAGCCA	TCAGCTAGCCTTTGTTTCCA	GTGCAGGTTGAGAGCNTACTACTAAGCATCATTTCAATGCTTTCGAGTCCCAATGATGAGTCTCCAGCCAATATTGACGCTGCAGTAAGTAGCCAAGTTCTTTTNACTTCAACTGTATCTTCTaaaaaNTAATACTGGTTGNTATTATTAGCACTATTNAAGAGACGCAGTGTNNCATGANNAAANTNatatatatatatNNacacacacacacacacacacacacacANNTNatatatNNNNNANNNNNNNNNNTATANTNNNATATTATGGAAACAAAGGCTAGCTGAGTAGCCTCACTTTGTGAATGTTCAATAAGTTTACCTTCATAGCTGCtatataANTCACGGtctctctcATGCATAGATGTAGCTGAGGAGATCGGAAGAGC	52	(AT)13	GACGCTGCAGTAAGTAGCCAAGTTCTTTTNACTTCAACTGTATCTTCTaaaaaNTAATACTGGTTGNTATTATTAGCACTATTNAAGAGACGCAGTGTNNCATGANNAAANTNatatatatatatNNacacacacacacacacacacacacacANNTNatatatNNNNNANNNNNNNNNNTATANTNNNATATTATGGAAACAAAGGCTAGCTGA	215	0		NO_HIT	NO_HIT
Hrech23_3	TAACAAGATCGGAGCCAATG	GCTCTTCCGATCTCCTCAGC	ATAAATTGTCCTCTTAATAACAAGATCGGAGCCAATGCTCCTCTATAATGAAGTTTTAAGTACATGCATTACCAGCTATAACTAGtttttaaaaaaaTACTTATTTTCATTTTAAGTGATGtttttGGTTGTATTATTGTAGAACCATCAAGGTGATCTACACAAGTTAGGTCTGAGAATTAAACAACATAAAGACCATATCAAGttttttGAGGACTCaaaaaaCATCATAGAAGCTTCCATTCTAGACATGCAAGGTATGTGTATGCGTATTAACCAAATTTAATGCATTCTCAAAGTTTGCATTTAATCTCCatatatatatCTATGAAAGTGATTCTGTGTTCCCGTCACCCTCCTCAtttttGCATAGATGTAGCTGAGGAGATCGGAAGAGC	3	(AT)5	TAACAAGATCGGAGCCAATGCTCCTCTATAATGAAGTTTTAAGTACATGCATTACCAGCTATAACTAGtttttaaaaaaaTACTTATTTTCATTTTAAGTGATGtttttGGTTGTATTATTGTAGAACCATCAAGGTGATCTACACAAGTTAGGTCTGAGAATTAAACAACATAAAGACCATATCAAGttttttGAGGACTCaaaaaaCATCATAGAAGCTTCCATTCTAGACATGCAAGGTATGTGTATGCGTATTAACCAAATTTAATGCATTCTCAAAGTTTGCATTTAATCTCCatatatatatCTATGAAAGTGATTCTGTGTTCCCGTCACCCTCCTCAtttttGCATAGATGTAGCTGAGGAGATCGGAAGAGC	381	0		NO_HIT	NO_HIT
Hrech28_42	CAAGTTCCGCCTGTGAATTG	CTATGATCCTCCATCCTGGG	CTACTATTTGTTTTAATAGAGTTAAACAAACAGTAGCATGCACATTGTGAGTTGGAAACAAAANCAAACAACGTACATacacacAAATAtttttNGTAGAACAATTATTAACAACCGAACACGCAATACAATTTATCTATACATCTATATTACTAACCTTTAACCAAACTTGAGTGTTGTTGGGNCAAATTAGGNCAAGTTCCGCCTGTGAATTGGAGTTGGAAACTGAAACAANCAACATACACAACAATcacacacaTACACAAATATGCGCCNgcgcgcgcgcacacacAGNNNNNagagagagTTACATGTCCAagagagTAGGTGTGAGAGGGGATTGGATTAAGGTGGGTGGCCCAGGATGGAGGATCATAGANTGTAGCTGAGGAGATCGGA…	42	(CG)5	CAAGTTCCGCCTGTGAATTGGAGTTGGAAACTGAAACAANCAACATACACAACAATcacacacaTACACAAATATGCGCCNgcgcgcgcgcacacacAGNNNNNagagagagTTACATGTCCAagagagTAGGTGTGAGAGGGGATTGGATTAAGGTGGGTGGCCCAGGATGGAGGATCATAG	183	0		NO_HIT	NO_HIT
Hrech29_103	AAACTTTGTCTTGAATGTCTCTTT	AAACACCAGTTCTTATATCATAGTCA	CCAggggggTCATCCGCCCCTCCTTGCCGCCGGTGACGTTCTTANCTGAAGTTTNAAANTTTAAAACTTTGTCTTGAATGTCTCtttttGCCCATNCCTTCAATAATTAATTAAACNTACANatatatatatGTGACTATGATATAAGAACTGGTGTTTAATTATGNTTTANTTNNNNNNAANNNNTNNNNNNGANNNTTTTNNNNNNNNNNNNNNNNNNNCNNATANNTNTNTNTNNNTNNNTNANNNGNNNNNNNNNNNNNNNNNNNAANNNNNNANNNNAANNNAANGNNNNTTNGGNNCTTTTNNCNTTTNNNNNtttttNNTNNNNANNNNAANNNNNNNNNNNNNNNNNNGNNNNNNNNANNNNNCC	103	(AT)5	AAACTTTGTCTTGAATGTCTCtttttGCCCATNCCTTCAATAATTAATTAAACNTACANatatatatatGTGACTATGATATAAGAACTGGTGTTT	96	0		NO_HIT	NO_HIT
Hrech35_12	AGGATCACAAACAAATCAATGG	TTCCGATCTCCTCAGCTACA	ATAATTGACAACTAATGTAAGGAAAGTGTAGAATTAACAGTGGATAATATCTTAACAAATCTTTTAATCATGGTAATGATNNTGGAGATATACAGTTNNTTTNACAGTGTAtttttAAGCTGAAAATACTACCCTTTNATACTAAANNCAATaaaaaNTACTATCTAATTTNATACGAAATCTAGGCCNTAGGATCACAAACAAATCAATGGTAAAGATTGTGGGTCTCTTGTTCTCTTGATAAGGAGTGGTCTCTTTTGAAcccccTCCtatatatatatatatatataNACACTANNNAATANTCCCCACANNTNAGCGTTTTNGCACGTAGATGACACAATTGCATTGAGCATAGATGTAGCTGAGGAGATCGGAAGAGC	12	(AT)10	AGGATCACAAACAAATCAATGGTAAAGATTGTGGGTCTCTTGTTCTCTTGATAAGGAGTGGTCTCTTTTGAAcccccTCCtatatatatatatatatataNACACTANNNAATANTCCCCACANNTNAGCGTTTTNGCACGTAGATGACACAATTGCATTGAGCATAGATGTAGCTGAGGAGATCGGAA	189	0		NO_HIT	NO_HIT
Hrech36_166	TTTGGTGAAGCAAAGTGGAA	TGATGTGTCTTAATTCTCTGTGTGA	TTTGGTGAAGCAAAGTGGAatatatGCATTTNAAATTCTGTGAAGTGAGNGTtgtgtgtgtgTTCCTTTNCAAANCATTGNNNGACCTCAGNGCGAGGAGCATCNTCANCAAAANTcacacaGAGAATTAAGACACATCATTAAGNAGCGAGGATNGNGAGANTATCTTCTTACCTANGGCAGCCTTGAGGTGNNGTCATGAGTAGCTNCCCNAATATCCACNTNNGTAGCCATGNACANGAGAGTGNNGTTAGTTNCTTGNTGTAAGTGGGTATNCCANNCNAACCAGNTGGTCTTTNATGGAGAACACCNTTCACCNNNNNNNNNANNNNNNNNNNNNANTNCNNNCNTTAANTACTNTTNNNNNNNTTNCNCNNNNNGANNNNNNNNNNAGGNGAN…	166	(TG)5	TTTGGTGAAGCAAAGTGGAatatatGCATTTNAAATTCTGTGAAGTGAGNGTtgtgtgtgtgTTCCTTTNCAAANCATTGNNNGACCTCAGNGCGAGGAGCATCNTCANCAAAANTcacacaGAGAATTAAGACACATCA	140	0		NO_HIT	NO_HIT
Hrech38_194	TGACTGTGATTGCTAACTGTTT	GGGATCCTGTCCTGTGAGTG	GTGACTGTGATTGCTAACTGTTTNNNNNNNTNAAGCATNAANCNNGACTTNNGCACAATCCTGTGAATcacacacacaTGTacacacTCACAGGACAGGATCCCNAATCAANGGNTGAGNGGGTNNAANNTNCANGTGAGNCNNAANAGNGTAAANNNCNNNAANGCCACANNANAANNNNTGANGNNNTCNTACTGNNGANGGAATNNCAANTTNATGANCAAANNNNNNTTNTNAANAANAANNTNTNNNNNAANTCAACTGGACCNTACCAANGTNTGGGTACCAAAANNNNANNNNNNNTNNCTTNGTGAATNNNNGGNNANNNNNANNNAANNAGTCATAGNTGTANGCNGAGGNGATCGNANNAGCCAGC	194	(AC)5	TGACTGTGATTGCTAACTGTTTNNNNNNNTNAAGCATNAANCNNGACTTNNGCACAATCCTGTGAATcacacacacaTGTacacacTCACAGGACAGGATCCC	103	0		NO_HIT	NO_HIT
Hrech42_76	GCTCTTCCGATCTCCTCAGC	CGATCTCCTCAGCTACATCTAT	GCTCTTCCGATCTCCTCAGCNNNCAGCCGNNNTNNTNNNNNNCANNGATNGNNNANGNNNNNNGTNNTNCANNCNNNNGNNANANNGNNNNNNNTNNNNANANNNAANNNCANGNGANANNNNANNNNNGNNANANNCNNNGNNNNNNTNTNCNGNNNNNNTNNNANNCNNGNANNNNAGNTNTNNANNCNANNNGNNGNNNANNNTTNNNGNGNNCNANNNANNGGNNNTGCANNNCCNNTNNNTNGTNNNCNNNANNNNTNNTANNNNNNNNNNNNNCNGNNNTCCNNNTTNCNTNTTNTNNNNNNNNTCTGAAGATNTCCCNNNTGACTNNACCTNATCAGNTGTNCCTNCCNTNNTTTTNNTTATTNtctctctctcNNNNNTNTNNNNNNNTNN…	76	(CT)5	GCTCTTCCGATCTCCTCAGCNNNCAGCCGNNNTNNTNNNNNNCANNGATNGNNNANGNNNNNNGTNNTNCANNCNNNNGNNANANNGNNNNNNNTNNNNANANNNAANNNCANGNGANANNNNANNNNNGNNANANNCNNNGNNNNNNTNTNCNGNNNNNNTNNNANNCNNGNANNNNAGNTNTNNANNCNANNNGNNGNNNANNNTTNNNGNGNNCNANNNANNGGNNNTGCANNNCCNNTNNNTNGTNNNCNNNANNNNTNNTANNNNNNNNNNNNNCNGNNNTCCNNNTTNCNTNTTNTNNNNNNNNTCTGAAGATNTCCCNNNTGACTNNACCTNATCAGNTGTNCCTNCCNTNNTTTTNNTTATTNtctctctctcNNNNNTNTNNNNNNNTNN…	462	0		NO_HIT	NO_HIT
Hrech46_53	ATTCACAGAAAGATTTCCAGC	GCTCTTCCGATCTCCTCAGC	GTGCAAACCAAatatatTCACAGAAAGATTTCCAGCTAGTCCCACAGATATTGGTATAACCATGGTTGTTAAGGTGCTACAGCGATAAGCAATGTTAGGTGTTGCCTAGATGGCTAGACAAGAAGGCGCTCGCCTAGACAAAAGTTGGATTTTATGGCAAACANTTGACTATtatataTTTNATAATNTTTNGTACCCTCAGATCAATAATATAAANGTACATTGCTGCAGCTGCTAAACACttttttNAATAgtgtgtgtgtgtgtgtgtCACANTTNACTATGCTCACTACATAGAGTCCACTAATCAAANTATTtatataTCAAANNATTTNTTGATCATTNGACNAAANCAATTTNNCAAGTTCATAGATGTAGCTGAGGAGATCGGAAGAGC	53	(GT)9	atTCACAGAAAGATTTCCAGCTAGTCCCACAGATATTGGTATAACCATGGTTGTTAAGGTGCTACAGCGATAAGCAATGTTAGGTGTTGCCTAGATGGCTAGACAAGAAGGCGCTCGCCTAGACAAAAGTTGGATTTTATGGCAAACANTTGACTATtatataTTTNATAATNTTTNGTACCCTCAGATCAATAATATAAANGTACATTGCTGCAGCTGCTAAACACttttttNAATAgtgtgtgtgtgtgtgtgtCACANTTNACTATGCTCACTACATAGAGTCCACTAATCAAANTATTtatataTCAAANNATTTNTTGATCATTNGACNAAANCAATTTNNCAAGTTCATAGATGTAGCTGAGGAGATCGGAAGAGC	382	0		NO_HIT	NO_HIT
Hrech49_137	GACTGCCAAACTATATTCAAGCAA	GGTGATGCTCTTCCGATCTC	TTTGGACTTNNANGGTTATGCATATTTTGGACTGCCAAACTATATTCAAGCAANCCACCtatatatataNNNTCATGATCAACATTGCTAGTAGATGGTGAAGATGCTGATNCGAAACATAANTANTATACACCGGAACNNNANNNGNNTNNNGNNNNNNNNNNNNNNNNNNGNNNNNNNNNNNNCNNNNNNNNNNNNNNNNNNNNNNANNNNAANNNNNNNNNNNNNNNNNGNNNNNNNNNNNNNNNNNNNNNNNNNNNNNTNNNNNNNNNNNNNANNNNNNNANNNNNNNNNNNNNNNNNNNNNNNNNNNANNNNNNANNNNNNNNNNNANNNNTNNNNNNNNNNNNNANNNANNNNNNNNNNNNNNNNNNNNNNNNNNNNNNNNNGAGATCGGAAG…	137	(AT)5	GACTGCCAAACTATATTCAAGCAANCCACCtatatatataNNNTCATGATCAACATTGCTAGTAGATGGTGAAGATGCTGATNCGAAACATAANTANTATACACCGGAACNNNANNNGNNTNNNGNNNNNNNNNNNNNNNNNNGNNNNNNNNNNNNCNNNNNNNNNNNNNNNNNNNNNNANNNNAANNNNNNNNNNNNNNNNNGNNNNNNNNNNNNNNNNNNNNNNNNNNNNNTNNNNNNNNNNNNNANNNNNNNANNNNNNNNNNNNNNNNNNNNNNNNNNNANNNNNNANNNNNNNNNNNANNNNTNNNNNNNNNNNNNANNNANNNNNNNNNNNNNNNNNNNNNNNNNNNNNNNNNGAGATCGGAAGAGCATCACC	379	0		NO_HIT	NO_HIT
Hrech50_5	AGGTGGTCTCCTAGCTGCTG	CTTCCGATCTCCTCAGCTACA	CATAATataataataACATAAAACACCCCTTAACCAAGACCGCGTCCAGATTATGGCATTGAACAAGCTTCTAAGTTATATTACAAACCAGTTTTCAGAGTTATTAATATTACACAACTTAAAGTTCAAAGCTAGACATCTAGTCTAACTAACAAAATAGACAACTACCCTGCCAATGATAACCACTCGAGGTGGTCTCCTAGCTGCTGGAGAACTATCACTCGCGCTGTGTCTGCTCATATTCTCGCTTCACTGGAATAGAATTAGAAACAAANCAAGTATGAGTCACAAGTGCTCAGTAANGCatatatatatCAATCACAGTTCCATAATGAAAGGAAGATCACATTATCTGAATNNACAAGGTTTAAGCCAAACATAGATGTAGCTGAGGAGATC…	5	(AT)5	AGGTGGTCTCCTAGCTGCTGGAGAACTATCACTCGCGCTGTGTCTGCTCATATTCTCGCTTCACTGGAATAGAATTAGAAACAAANCAAGTATGAGTCACAAGTGCTCAGTAANGCatatatatatCAATCACAGTTCCATAATGAAAGGAAGATCACATTATCTGAATNNACAAGGTTTAAGCCAAACATAGATGTAGCTGAGGAGATCGGAAG	215	0		NO_HIT	NO_HIT
Hrech53_118	TCTTCTTGCACTTTGATGGC	CTTCCGATCTCCTCAGCTACA	TTTGCATTTNAGTATTATCTTCTTGCACTTTGATGGCCATGTTTTAGAAGTGAACATCGTAGTGGCTAAANNGTATCTTCCTTGATTAAANTANCTTTCGTCATATNCCGTTNNNNTTNCAGCTTGCNTTNNTNAATANTTNATGCTGAAATTAAGGTGCTAGCCTCTTGTCTTCAATGTGTTTNATacacacacacCNNANNNNAAAANATANTANACANNANNNCNNcacacaTACTcacacaGAGGNAGATGTAGATATGNCTTATATTAATATCTTGGTTAGGTTNNNNTTNCAGTAGTANCNTNATAATNTNTACGAGCNCTCCATAGATGTAGCTGAGGAGATCGGAAGAGC	118	(AC)5	TCTTCTTGCACTTTGATGGCCATGTTTTAGAAGTGAACATCGTAGTGGCTAAANNGTATCTTCCTTGATTAAANTANCTTTCGTCATATNCCGTTNNNNTTNCAGCTTGCNTTNNTNAATANTTNATGCTGAAATTAAGGTGCTAGCCTCTTGTCTTCAATGTGTTTNATacacacacacCNNANNNNAAAANATANTANACANNANNNCNNcacacaTACTcacacaGAGGNAGATGTAGATATGNCTTATATTAATATCTTGGTTAGGTTNNNNTTNCAGTAGTANCNTNATAATNTNTACGAGCNCTCCATAGATGTAGCTGAGGAGATCGGAAG	338	0		NO_HIT	NO_HIT
Hrech10_127	TCGAATGATGTCTGTCCAACT	TTCCGATCTCCTCAGCTACA	TCAATGCTTTNANNGTTAAAANCGCTGANCATTGAAAGACTCANCAATGTAGCTACATGGTGATCAAGGCAAGAAANNATGTGATTGCAAGTCGAATGATGTCTGTCCAACTATTTTNNAACACTGATGGAACAGAAATTTNAGCAGAAGCATATAACAGTGAATTNCATACTCAAAANNNAANNTAGGAAGTCAAGAGAAANNATGTCANGGCCAACANTTAGNNTCGGCTAGtatatatatataNNTNNCNNTACAGTAACTGAGTCACANNNNNGNTGCNNTGATNNNTNGACTAAANNNNNNANNATNATATTNNANAAGTNAAAANNCCATAATTGTTGAAGATGTAGCTGAGGAGATCGGAAGAGCC	127	(AT)6	TCGAATGATGTCTGTCCAACTATTTTNNAACACTGATGGAACAGAAATTTNAGCAGAAGCATATAACAGTGAATTNCATACTCAAAANNNAANNTAGGAAGTCAAGAGAAANNATGTCANGGCCAACANTTAGNNTCGGCTAGtatatatatataNNTNNCNNTACAGTAACTGAGTCACANNNNNGNTGCNNTGATNNNTNGACTAAANNNNNNANNATNATATTNNANAAGTNAAAANNCCATAATTGTTGAAGATGTAGCTGAGGAGATCGGAA	277	0		NO_HIT	NO_HIT
Hrech6_25	TGCAGTTTCTTATTCTCTCTGTAA	AAACGATAACCAGCAGGATATAAA	GTGCAGTTTCTTATtctctcTGTAAtctctcCAATTTNNTNATtctctcTGTAAtctctctctcATTAATATTAAtctctcCAATTTNCTTATtctctctcTGTCTCGTTAGTATTAAtctctcGTTAATTTCACTCTTGTAATATGGATTTATATCCTGCTGGTTATCGTTTTNAAACCTTTCGAAANTGAATTAATNAANTTNATACTTGAAGCCTAAAANTTCTGGGGNTTAAATCTTCCTTGTGATGTTGTGAAGgagagaAANTTGTATGGTGATGGTGCCAATCCATGGCAAGTTTTNNNNNCNGNAAANNNNNCNNNGNNNCCTCAATGAAGTCTCTTCCGGAAAGTTCGaaaaaNTNGCATNNGATGTAGCTGAGGAGATCGGAANNNNC	25	(AG)5	TGCAGTTTCTTATtctctcTGTAAtctctcCAATTTNNTNATtctctcTGTAAtctctctctcATTAATATTAAtctctcCAATTTNCTTATtctctctcTGTCTCGTTAGTATTAAtctctcGTTAATTTCACTCTTGTAATATGGATTTATATCCTGCTGGTTATCGTTT	172	0		NO_HIT	NO_HIT
Hrech48_137	GGACTGCCAAACTATATTCAAGC	AGCATCTTCACCATCTACTAGCAA	TTTGGACTTNNANGGTTATGCATATTTTGGACTGCCAAACTATATTCAAGCAANCCACCtatatatataNNNTCATGATCAACATTGCTAGTAGATGGTGAAGATGCTGATNCGAAACATAANTANTATACACCGGAACNNNANNNGNNTNNNGGNNNNNNANANNNNNACGGANGNNNNNNNNNNNNNNNNNNNANNNNNNNNNNNANNNNNNNNNANNNNNNNGNNNGGNNNNNNNNNNNNNNNNNNNNNNNNNNNNNNTNNNNNNNNNNNNNNTNNNNNANNNNNNNANNNNNNNNNNNNNNNNNNNANNNNNGNNNNNNNNNNNNNNNNNNNNNNNNNNNNNNNNNNNNNNNCANANANNNNNNNNNNNNNNNNNNGNNNNNNGNANNNNCC	137	(AT)5	GGACTGCCAAACTATATTCAAGCAANCCACCtatatatataNNNTCATGATCAACATTGCTAGTAGATGGTGAAGATGCT	80	0		NO_HIT	NO_HIT
Hrech6_37	GCTATGTTTCGACGCGATTT	AATTGATCGTTGGGAGATGG	GCTATGTTTCGACGCGATTTGaaaaaaaNTTATTTAGTTTNGTAGGTTTGTAGTCTAAGAGTGGTTTGTAGTAGAATAGcccccNNNNtatatatataNNGGCTAGTGATCAAATNNNAANCNtttttNAAANNNCAAACTNAANNANNNANNNNAANCCNTNAGATTAATNNANTTNANTNGNCCCCTNATATGCAGAacacacAACTAAAATACACGCTCCcacacacaATCATACATATTNCCCNNNNNTTTNNNNTNNNNNTTNNCNNNNNNNNNNNAGNNNTTTTNNNNNNNNNNNNNNNNNNNNNNTNNNCTCCATCTCCCAACGATCAATTTGTATACCATAGATGTAGCTGAGGAGATCGGAAGAGC	37	(AT)5	GCTATGTTTCGACGCGATTTGaaaaaaaNTTATTTAGTTTNGTAGGTTTGTAGTCTAAGAGTGGTTTGTAGTAGAATAGcccccNNNNtatatatataNNGGCTAGTGATCAAATNNNAANCNtttttNAAANNNCAAACTNAANNANNNANNNNAANCCNTNAGATTAATNNANTTNANTNGNCCCCTNATATGCAGAacacacAACTAAAATACACGCTCCcacacacaATCATACATATTNCCCNNNNNTTTNNNNTNNNNNTTNNCNNNNNNNNNNNAGNNNTTTTNNNNNNNNNNNNNNNNNNNNNNTNNNCTCCATCTCCCAACGATCAATT	238	0		NO_HIT	NO_HIT
Hrech56_108	GGAACATGACTCGTGCACTC	AACTTGAGGTAGTGGTTCCAAA	GGCGCTGGAATTTCTAGCACTGNTGAGGCTGTCGGTTGTCTCNGGAACATGACTCGTGCACTCATCACCANCCtttttAGATCATTAGCCAGTAATATTGCTGAGCAGACCTTACTAACTTACTATTATGAGTCTGCTAAANNGATACATGCTAAANCTCTAACTCTTNNAAGNcacacacacaNTNANNTTCATAGAACTTGTGCTTNAAGCAAGGAAATTCTAAATNAAATAACAAANNAAANANTGNGTTTGGAACCACTACCTCAAGTTAATAGCTTCCTGGAGAATCTATATCGTACATTATTCACAATACTATAATTGCAATAAANCATAGATGTAGCTGAGGAGATCGGAAGAGC	108	(AC)5	TGCTGAGCAGACCTTACTAACTTACTATTATGAGTCTGCTAAANNGATACATGCTAAANCTCTAACTCTTNNAAGNcacacacacaNTAANNTTCATAGAACTTGTGCTTNAAGCAAGNAAATTCTAAATAAAATAACAAANNAANGATGAGTTTGGAACCACTACCTCA	170	0		NO_HIT	NO_HIT
Hrech436	CAGGACAGGAGAGGTCCAAG	CTAATTGTGAGGCTTGCGTG	CTTCTGAATGACAACAACTGCAGGGGCCTCGGACCAAGAAATCCTGCCTTCTTGAAGAAGCTTCCCCATTTTGGTCCACAAACATTCCAATATTGTCCTAGTAACAGAAAAGaaaaaGGTCCAACTGATGAAAAGTTATGAtttttGCCAGGACAGGAGAGGTCCAAGGATAatatatatatCATTGAAGCTATGCATAAACGTTGAGGAGCACGCAAGCCTCACAATTAGGACATACTGAATGAAGTGAATGCATAGACAGGTTCTGGTGCATCTACATTCAATATAATTTGAAGAGAATTTCtttttGTGGCACAATGGCAAGGGTGACATAGATGTAGCTGAGGAGATCGGAAGAGC	1	(AT)5	CAGGACAGGAGAGGTCCAAGGATAatatatatatCATTGAAGCTATGCATAAACGTTGAGGAGCACGCAAGCCTCACAATTAG	83	1	KX928682.1	Pastinaca pimpinellifolia	AM448939
Hrech870	TCTTGCATATACATAATATCGCCC	GCTCTTCCGATCTCCTCAGC	TTTGGTCCAGGCCTCAATATCTGttttttGTCTTAGaaaaaaaTTGAGAATTGTCCAATCAAAATATTTTCTATCTGGATTTTCTTGCATATACATAATATCGCCCtttttCTAGATAATGATTGATAGGAATTTCCTCCAGGCTTTCAAATAAAtttttGTTTATAATTGTTGTAATTAAAAGTAAtttttttGGTTGTTATTTAAGTCTGATGGTGATCCATAAATAatatatGATGACTTCTTAATTTCAGAATTAATAGATTTATATGATAAAAGATtatatatataGTATTTTGGAAAATTATCtttttGGTTTGGTAATGGATATACTTTAAAATCCTTTTGttttttGTGATAAAGTAATCGATCtttttCATAGATGTAGCTGAGGAGATC…	1	(AT)5	TCTTGCATATACATAATATCGCCCtttttCTAGATAATGATTGATAGGAATTTCCTCCAGGCTTTCAAATAAAtttttGTTTATAATTGTTGTAATTAAAAGTAAtttttttGGTTGTTATTTAAGTCTGATGGTGATCCATAAATAatatatGATGACTTCTTAATTTCAGAATTAATAGATTTATATGATAAAAGATtatatatataGTATTTTGGAAAATTATCtttttGGTTTGGTAATGGATATACTTTAAAATCCTTTTGttttttGTGATAAAGTAATCGATCtttttCATAGATGTAGCTGAGGAGATCGGAAGAGC	325	1	KX928692.1	Vitis vinifera	KM035850
Hrech482	TGCTTTATATTATTGCTGGGCTT	CTCTACGTCTGTTGTGTTGTGA	CTTATGCTGCTTTATATTATTGCTGGGCTTAGTGCTCACTCTTGCTTTCTTTtatatatatatatataTCACAACACAACAGACGTAGAG	1	(AT)8	TGCTTTATATTATTGCTGGGCTTAGTGCTCACTCTTGCTTTCTTTtatatatatatatataTCACAACACAACAGACGTAGAG	83	1	KX928686.1	NO_HIT	NO_HIT
Hrech652	CATCCATGGTTTCGGCGG	GATTCGATTGCTTCAGGACG	TCACCGCATCCATGGTTTCGGCGGCGATGAcgcgcgcgcgATCCGCCCCGTCGGCCAGAACCGAATCCACATAAGCGGCGTCCTGAAGCAATCGAATC	1	(CG)5	CATCCATGGTTTCGGCGGCGATGAcgcgcgcgcgATCCGCCCCGTCGGCCAGAACCGAATCCACATAAGCGGCGTCCTGAAGCAATCGAATC	92	1		NO_HIT	NO_HIT
Hrech119	CCGCATTGGCATTAGAATTT	ATGGAGGAGGGATTTGATGA	CTCGGTTCAGGGAGCAAGGGAACCATCATTAGAGGAAGTAAAGATTCCCTCAGTATCAGCTCCTAGAATCATACGGTTGTCCAGCCGCATTGGCATTAGAATTTGCAACAGGAGGAGTAACCAGAACGTATCGAATCCATCATTTTCGGACGTCTGCATGTTGATATTAGACTCATGatcatcatcatcatcaccaccaccTGTAGGCCTCGTATTCGAAGATTTGAGAAGCCTGTTGGGGACTTGTACCAGGATCAACATCTTCTACGGTGCCTCTTCTTCATTGCTCACTGATACCGTATCATCAAATCCCTCCTCCATTCTCTTTCACTGTGTCTaaaaaCATAGATGTAGCTGAGGAGATCGGAAGAGC	1	(ATC)5	CCGCATTGGCATTAGAATTTGCAACAGGAGGAGTAACCAGAACGTATCGAATCCATCATTTTCGGACGTCTGCATGTTGATATTAGACTCATGatcatcatcatcatcaccaccaccTGTAGGCCTCGTATTCGAAGATTTGAGAAGCCTGTTGGGGACTTGTACCAGGATCAACATCTTCTACGGTGCCTCTTCTTCATTGCTCACTGATACCGTATCATCAAATCCCTCCTCCAT	237	1	KX928684.1	NO_HIT	NO_HIT
Hrech1161	TGACTGTGATTGCTACTGTTTATCTC	TCCTGTCCTGTGAAGTGGTG	GTGACTGTGATTGCTACTGTTTATCTCTTAAGCTAAAACTTTGACTTTTGCACATTCCTGTGAATTcacacacacaTTGTATCACCACTTCACAGGACAGGATTcccccAATCAAGGGTGAAG	1	(AC)5	TGACTGTGATTGCTACTGTTTATCTCTTAAGCTAAAACTTTGACTTTTGCACATTCCTGTGAATTcacacacacaTTGTATCACCACTTCACAGGACAGGA	101	1		NO_HIT	NO_HIT
Hrech2036	CGGGAATGTCCTGGTATCTG	GCTCTTCCGATCTCCTCAGC	GTGCAGGGAGAACTACTCATATAAAGCACACCTGCCTTAGCTTCTAGAGTCTGAATCCCGGGAATGTCCTGGTATCTGAAGTTTATCCATCCGGctttctttctttTCAGAGCAGGCTCAAGACAGAAGAAAGAAAAGCTTTTGTTGGGCTGGAATTTAGATACTTAATTAATCCATGACCAGGGCGCATATTAACACCGGCTATGCAATCACATGCTAACAGCTCTTCTATAAGACGTAGGTGCATAAGAAatatatatatAATAAACCACGCTTCTTCATAGCAGTACTTGCTAATTGATTATGACGCTTGCATAAAGATAGAAAGAATTGCGTTATAGAAAATACATAGATGTAGCTGAGGAGATCGGAAGAGC	1	(AT)5	CGGGAATGTCCTGGTATCTGAAGTTTATCCATCCGGctttctttctttTCAGAGCAGGCTCAAGACAGAAGAAAGAAAAGCTTTTGTTGGGCTGGAATTTAGATACTTAATTAATCCATGACCAGGGCGCATATTAACACCGGCTATGCAATCACATGCTAACAGCTCTTCTATAAGACGTAGGTGCATAAGAAatatatatatAATAAACCACGCTTCTTCATAGCAGTACTTGCTAATTGATTATGACGCTTGCATAAAGATAGAAAGAATTGCGTTATAGAAAATACATAGATGTAGCTGAGGAGATCGGAAGAGC	319	1	KX928690.1	Daucus carota	JQ248574
Hrech11_37	CATCTACGAAAGTGGTGGTCC	GCTCTTCCGATCTCCTCAGC	CTCAATGCNANTCGTGTCATCTACGAAAGTGGTGGTCCTATTAGTTAGTATTAtttttNNTTNATTTNNNTTNGCAGTTTTGAGTGCTGCATTCAGAGCTATTGGANNTTGGTGTTGTTTGGCCTGATTTTGGAGTTGATTCTGTTTNATCCACCACCGGATACACNACCCGAGGAGGGTGGTCCTGCTGATGACTAGGTATTCTCTGCATCTTTCCTTGTTATTACCTTCAATGAGGACATTGAATATTGTAAGTTTNgggggTGATAATTGAGGAATGTTAgtgtgtgtgtTCATATAGGTTTCATATTGCATAGATGTAGCTGAGGAGATCGGAAGAGC	37	(TG)5	CATCTACGAAAGTGGTGGTCCTATTAGTTAGTATTAtttttNNTTNATTTNNNTTNGCAGTTTTGAGTGCTGCATTCAGAGCTATTGGANNTTGGTGTTGTTTGGCCTGATTTTGGAGTTGATTCTGTTTNATCCACCACCGGATACACNACCCGAGGAGGGTGGTCCTGCTGATGACTAGGTATTCTCTGCATCTTTCCTTGTTATTACCTTCAATGAGGACATTGAATATTGTAAGTTTNgggggTGATAATTGAGGAATGTTAgtgtgtgtgtTCATATAGGTTTCATATTGCATAGATGTAGCTGAGGAGATCGGAAGAGC	325	1		Daucus carota	FJ148289
Hrech1_9	GAAAGGCTGATCAAGACGGA	GCCTATGGGTCCTATGCTCC	CTGATGGAGATAAGCTTGCTAAAAGACAAAATAAATGTGATAGAAATCTagagagCAAAGAAAANGAACTCCAGTAAACGGGAAGGGCCAACATTAATGAAAGGCTGATCAAGACGGATAGAAATAGATTaaaaaTGGAGAtgtgtgtgCCATTTATCTTtatatatatatatatatatatataCCACTTTTGACTTCCAAGTCCGAAGAATTCGTGCACatatatatTCAATANCATAGTTGCaaaaaTCTTAGTTANTATGAACTGTATATGTAGGAGCATAGGACCCATAGgcagcagcagcaGCTTGGTGTACAGATGTTTNNNNNTNTGNNNNNGNNNANACNNNTNNNNANNNNNNNNANANNTNNNNNNGNNGANNNNNNNAGNGC	9	(AT)12	GAAAGGCTGATCAAGACGGATAGAAATAGATTaaaaaTGGAGAtgtgtgtgCCATTTATCTTtatatatatatatatatatatataCCACTTTTGACTTCCAAGTCCGAAGAATTCGTGCACatatatatTCAATANCATAGTTGCaaaaaTCTTAGTTANTATGAACTGTATATGTAGGAGCATAGGACCCATAGgc	198	1		NO_HIT	NO_HIT
Hrech33_5	TTGTCTTGGCGAAGGATAGG	CGAGTAAGGTCTCGTGAGGG	GNTTTATAAACCTGTGATTGTCTTGGCGAAGGATAGGTATGGTTGTTGACCTAGTGTTGGGAGTAGTCTGATGAGCATCGcacacacacaCGTTTNCTGTTCATGTATTGTTGGTATACgggggCTTAGTCGAGCTCTGATCGGATTTAGTTNGCATTCTTTGAGGCAGCTGTTTGCTAGTTGGTTTTGGTCAGTTTNAAAAGGGATCGTTGCATTTTCATATTAGTTGCATACATGTAGTTAGTTGCATTGTAGTTGCGTTAGTAGATGGATTTTGTGGGTTCATTCACTATAGGCCCTCACGAGACCTTACTCGTCCACTAGGGCTACTTAGGGGTTTAAAGGGCTTGTTGCATAGATGTAGCTGAGGAGATCGGAAGAGC	5	(AC)5	TTGTCTTGGCGAAGGATAGGTATGGTTGTTGACCTAGTGTTGGGAGTAGTCTGATGAGCATCGcacacacacaCGTTTNCTGTTCATGTATTGTTGGTATACgggggCTTAGTCGAGCTCTGATCGGATTTAGTTNGCATTCTTTGAGGCAGCTGTTTGCTAGTTGGTTTTGGTCAGTTTNAAAAGGGATCGTTGCATTTTCATATTAGTTGCATACATGTAGTTAGTTGCATTGTAGTTGCGTTAGTAGATGGATTTTGTGGGTTCATTCACTATAGGCCCTCACGAGACCTTACTCG	299	1	KX928688.1	Daucus carota	FJ148187
Hrech67_7	ATAGCTGTCCCTGGACCCTC	GCTCTTCCGATCTCCTCAGC	CATTTTAAAACATAGCTGTCCCTGGACCCTCCAGTTTATTACAGTATAATCAAGACAAAATAGTAATTTAACTCCCGGTCTAATATTTTAAACCACCATACAAGCGCTCTACTCTTAGAGCCATTAAAANCTCGGTTTATATCTAGTATTTATTTAGCATATAAACCTTATATCTCATAAAGCtttttATCAAAGCGCAATCCATTTATATTTATTAACACATCATTAAAGCAGtatatatataTCACAAACACAACATAAATCACAACAGCGTCACTTATATGATATAGGGTTTGAAAACTTGCATGCATCTATCATAGATGTAGCTGAGGAGATCGGAAGAGC	7	(AT)5	ATAGCTGTCCCTGGACCCTCCAGTTTATTACAGTATAATCAAGACAAAATAGTAATTTAACTCCCGGTCTAATATTTTAAACCACCATACAAGCGCTCTACTCTTAGAGCCATTAAAANCTCGGTTTATATCTAGTATTTATTTAGCATATAAACCTTATATCTCATAAAGCtttttATCAAAGCGCAATCCATTTATATTTATTAACACATCATTAAAGCAGtatatatataTCACAAACACAACATAAATCACAACAGCGTCACTTATATGATATAGGGTTTGAAAACTTGCATGCATCTATCATAGATGTAGCTGAGGAGATCGGAAGAGC	334	1	KX988700.1	NO_HIT	NO_HIT
Hrech1286	GGACTTGACAAACTAGGCCC	CGATCTGGACACCATCATTG	CCAAAGAAAAGGGAAAGATGCTAATGGAGGagaagaagaTCTCTAGAGGACTTGACAAACTAGGCCCAATAAGGGTTGTTTTAGCGATCCCTGCTCCAACGATCGAAGaaaaaaGGTTAGAGCACAAAGGAATCAGCCTTGTACGCAAAGGATGTTGCTaggaggaggaggaggCTGCTATACGCAAACTAACAAGTTCGTCAGAAATGCCTGTATCTGTTGTAGTACTGCATGCACACTACTGGCAAAGTCAAATAAGCAGACAATGATGGTGTCCAGATCGCTTGTTTGGTTAAtctctcGTTCTATTCCCTATATT	1	(AGG)5	GGACTTGACAAACTAGGCCCAATAAGGGTTGTTTTAGCGATCCCTGCTCCAACGATCGAAGaaaaaaGGTTAGAGCACAAAGGAATCAGCCTTGTACGCAAAGGATGTTGCTaggaggaggaggaggCTGCTATACGCAAACTAACAAGTTCGTCAGAAATGCCTGTATCTGTTGTAGTACTGCATGCACACTACTGGCAAAGTCAAATAAGCAGACAATGATGGTGTCCAGATCG	236	1	KX928695.1	NO_HIT	NO_HIT
Hrech1247	AGGTCGAGTTCTTCTCCGGT	TTCCTCCACTTTCCCGAGAC	CCATGGAAGTCATTGCCGAGGTCGAGTTCTTCTCCGGTGAGCCCAAACTTGCGGGTCTCATCAAGAAGACATTCTATTTTACACTaaaaaGCTTTGCATGTCACTAAAACATAAGTATTACAAGGTTGATGATAAACACCCACAAGAATGAAACCTCAAGAGAAAAGaaaaaaTAACACATATACatatatGGGTATGTGCTTACAAGATGGAAATAATGTTGAGGACAAtttttGAGAAGGAATGAAATgaagaagaagaagaaAAGGGAgggggTCTCGGGAAAGTGGAGGAA	1	(AAG)5	AGGTCGAGTTCTTCTCCGGTGAGCCCAAACTTGCGGGTCTCATCAAGAAGACATTCTATTTTACACTaaaaaGCTTTGCATGTCACTAAAACATAAGTATTACAAGGTTGATGATAAACACCCACAAGAATGAAACCTCAAGAGAAAAGaaaaaaTAACACATATACatatatGGGTATGTGCTTACAAGATGGAAATAATGTTGAGGACAAtttttGAGAAGGAATGAAATgaagaagaagaagaaAAGGGAgggggTCTCGGGAAAGTGGAGGAA	277	1	KX928698.1	NO_HIT	NO_HIT
Hrech1728	GATTGCGGAAGGAGAAAGTG	GGGCCTTATCAGATGCCCTA	ATGCAGCCGTGGTACAGAAGGCAATGATTGCGGAAGGAGAAAGTGATTCATACATGAAAagagagagagagTAAGAAAAGAAAGGTAGGGCATCTGATAAGGCCCCAGTCACTGGGAGATCTTCAGAACCATCCAAAC	1	(AG)6	GATTGCGGAAGGAGAAAGTGATTCATACATGAAAagagagagagagTAAGAAAAGAAAGGTAGGGCATCTGATAAGGCCC	80	1		NO_HIT	NO_HIT
Hrech2_4	CGGTTTGTGCCAGAGTTTGT	TCTCCTCAGCTACATCCCGT	GAGTACGAGGCAAAATTTACCGAACTATCACGGTTTGTGCCAGAGTTTGTAGATACTGAAGAAAAGAAAGCTAATAGGTTTCAACAAGGGTNAAANNAATGGATTCAGAATCGTGTGGCAGTCTTGGAAATTTCAGACTACGCCACGTTAGTGCAAAAGGCTTCGATTGTGGAAGCAGGGAGTGATCAGATGCagagagagagagagANAGGAGGAACAAAAGGAANCATGCAAGTATGGGTGGAGGTTCGGCAGGANGacacacCCNGAATAGGTTAACCGCGGGGCAGCCTCCTACCTAAAAGGAATACGGGATGTAGCTGAGGAGATCGGAAGAGC	4	(AG)7	CGGTTTGTGCCAGAGTTTGTAGATACTGAAGAAAAGAAAGCTAATAGGTTTCAACAAGGGTNAAANNAATGGATTCAGAATCGTGTGGCAGTCTTGGAAATTTCAGACTACGCCACGTTAGTGCAAAAGGCTTCGATTGTGGAAGCAGGGAGTGATCAGATGCagagagagagagagANAGGAGGAACAAAAGGAANCATGCAAGTATGGGTGGAGGTTCGGCAGGANGacacacCCNGAATAGGTTAACCGCGGGGCAGCCTCCTACCTAAAAGGAATACGGGATGTAGCTGAGGAGA	299	1	KX928691.1	NO_HIT	NO_HIT
Hrech482	TGATTGTTTCCTCGTTTCAGAG	ATTCGGAAGATCAAAGCACG	CTTATGCTGCTTTATATTATTGCTGGGCTTAGTGCTCACTCTTGCTTTCTTTtatatatatatatataTCACAACACAACAGACGTAGAG	1	(AT)5	TGCTTTATATTATTGCTGGGCTTAGTGCTCACTCTTGCTTTCTTTtatatatatatatataTCACAACACAACAGACGTAGAG	183	1	KX928683.1	NO_HIT	NO_HIT
Hrech7_2	CAGCCGTAGTACAGAAGGCA	ATTCTGGCAGTGGAGGTCTG	CAGCCGTAGTACAGAAGGCAATGATTGCGGAAGGGGAGAGTGATTCATACACgagagagagagaATAAGAAAAGAAAGGTAGGGACATCTGATAAGGTCCAGTCACAGGGAGATCTTNAGAGCCATCCAAACAAGAANCCAGGATTCAGCCGGGCAGAGGTACAACTTCAAGAAACCAGATACCGGAAATACAGGACCAATCAATCGTCCACCAAACAATATCAGCAAGTAGTTTCCAGACCTCCACTGCCAGAATGCAAGACATGCGGGAAAGACAATCCAGGTATATGCCACAGATTGAGTATCACATGTTTTAAGTGTAACCAGAAGGGGCATTATGACAGGGATTGCAAGACAGGTATtgtgtgCCATCGATGTAAGAGACCAAGC	2	(AG)6	CAGCCGTAGTACAGAAGGCAATGATTGCGGAAGGGGAGAGTGATTCATACACgagagagagagaATAAGAAAAGAAAGGTAGGGACATCTGATAAGGTCCAGTCACAGGGAGATCTTNAGAGCCATCCAAACAAGAANCCAGGATTCAGCCGGGCAGAGGTACAACTTCAAGAAACCAGATACCGGAAATACAGGACCAATCAATCGTCCACCAAACAATATCAGCAAGTAGTTTCCAGACCTCCACTGCCAGAAT	256	1	KX928697.1	NO_HIT	NO_HIT
Hrech18_20	CGCACAATATGGACAAATCC	TCTTCACTCTCCTCTTTGTCCC	GTGCAAAACGATATTGAGGACGCTTTTCAAGAAGATAGATCTAATGCCGGAAGTTTTNNCACTCTTTGTTGATTTCGCACAATATGGACAAATCCCNATNCATTGGACATGAAAGTCaagaagaagaaaaaGAAGTAGAANNANNAAAANNAAGTagaagaagaagaagaagaagaNgaagaagaagaaNNNAgatgatgatgatgatGNTGATGATNNTGNTGATNNANGGGACAAAGAGGAGAGTGAAGAGGAGGACGATGAAGAGGAGGAAGAagagagagGAGGTGANGATANNNNNNNNANNAGANNNNNNATTNNNTTGAAATGAATTAATATTTGTTCTTTAAAT	20	(AAG)20	CGCACAATATGGACAAATCCCNATNCATTGGACATGAAAGTCaagaagaagaaaaaGAAGTAGAANNANNAAAANNAAGTagaagaagaagaagaagaagaNgaagaagaagaaNNNAgatgatgatgatgatGNTGATGATNNTGNTGATNNANGGGACAAAGAGGAGAGTGAAGA	177	1	KX928699.1	NO_HIT	NO_HIT
Hrech3_80	CAACAATAATCAAGTTCTGAGCA	TGCAGAGTGAAGTGTGTCTTCTT	GTGCTACAATTCTAATCCGTAGATTAGCTTCAATGAGTTTAAGGTATCACAAATACACAACAATAATCAAGTTCTGAGCACTATTAATTTCTATGATAATTTCTCTGGCTCTtctctctctcGTAGTAATGTATCTGTATTGAATGTCCTTaaaaaCTTATGAAGAAGacacacTTCACTCTGCatatatTGTAGACTTTAGAAAACCATCGAACTTGGAATTNNCTAGGGACAATCCTGGCCGTTNGGATCTCTGTCNANCCNTTCACAAAGTATTNNTTTTCACCTGCNNCNNNNTNAAAANCCATCNANTGAATTATAAAANNCATCNAATGAATTCAATTAATTAGTCATTCGANNNNNNNNNNNNNNNNNNNNNNGNANNNNC	80	(TC)5	CAACAATAATCAAGTTCTGAGCACTATTAATTTCTATGATAATTTCTCTGGCTCTtctctctctcGTAGTAATGTATCTGTATTGAATGTCCTTaaaaaCTTATGAAGAAGacacacTTCACTCTGCa	128	1	KX928694.1	NO_HIT	NO_HIT
Hrech5_160	GACTCTGCACAATCTGGTGA	TATTCCTGTTGCCCTGCATT	GTGTGACTGTGATTACTAACTGTTTNATCTCTTAAACATAAANCTTGACTCTGCACAATCTGGTGAATcacacacacaNNTACATTCTCATAGGACANGGGTCCCCAATCAGGGNTTGANNNGGNTGNAAANNTNNNNNNNNNGCNTAANGAGTGNAAANNNCNAANGCNACANGAAANNNNNNANNTCNTCCTNCTATNAGNNNNNCANTTNNNNNNNNNANGAANTATTNNANNNAANNNTTNNNNANNNNNNNNNNNNNNNNNNCNNNNNNNNNNNNNNNNNANNANNNTNNNNNCNTTGTGAATGCAGGGCAACAGGAATAAANGAGTNNNNNNNNNNNNNNNNNNNNNNNGNAAGNNCGCA	160	(AC)5	GACTCTGCACAATCTGGTGAATcacacacacaNNTACATTCTCATAGGACANGGGTCCCCAATCAGGGNTTGANNNGGNTGNAAANNTNNNNNNNNNGCNTAANGAGTGNAAANNNCNAANGCNACANGAAANNNNNNANNTCNTCCTNCTATNAGNNNNNCANTTNNNNNNNNNANGAANTATTNNANNNAANNNTTNNNNANNNNNNNNNNNNNNNNNNCNNNNNNNNNNNNNNNNNANNANNNTNNNNNCNTTGTGAATGCAGGGCAACAGGAATA	279	1	KX928685.1	NO_HIT	NO_HIT
Hrech1250	TTTACAAGAATCGAGATGTGAA	CTCATGAGCAAATGATGGAAA	GAGATTTTACAAGAATCGAGATGTGAACgagagagagaTTAGTCATCCCGCGGACGGAGATGAATGGaaaaaTTTTGACCGTCGTTTTCCATCATTTGCTCATGAGATTCGTAATATAAGGCTTGGTCTTGCTACCGATGGTTTCAACCCA	1	(AG)5	TTTACAAGAATCGAGATGTGAACgagagagagaTTAGTCATCCCGCGGACGGAGATGAATGGaaaaaTTTTGACCGTCGTTTTCCATCATTTGCTCATGAG	101	1		NO_HIT	NO_HIT
Hrech1296	ATGTGTTCTTGTGTGAGAAAGGTG	TACGACACCACCAACTCAACC	gtgtgtGCATAGTCTTCTAAAATGTGTTTAGTGTGAGTATGTCtttttCTAAAATTATGTGTTCTtgtgtgAGAAAGGTGAGTATgagagaTGGAAGGATATGAgtgtgtgtTGTTCAAGTGCgtgtgtTTAGgtgtgtTTGGTTTTGGTTTAGAGGCCGAGAGGCCgagagagagaAATAAGAggggggAGAAGGAAGTAGAGCGGAGAAGATTGGTTGAGTTGGTGGTGTCGTATAGTAGTTTTGTTAATTTGATGATCTTTATGTGGTATACATGGTCAATTTATGTGTTAGTTTGCTTAATTTAT	1	(AG)5	ATGTGTTCTtgtgtgAGAAAGGTGAGTATgagagaTGGAAGGATATGAgtgtgtgtTGTTCAAGTGCgtgtgtTTAGgtgtgtTTGGTTTTGGTTTAGAGGCCGAGAGGCCgagagagagaAATAAGAggggggAGAAGGAAGTAGAGCGGAGAAGATTGGTTGAGTTGGTGGTGTCGTA	180	1	KX928687.1	NO_HIT	NO_HIT
Hrech54_108	TGCTGAGCAGACCTTACTAACTT	TGAGGTAGTGGTTCCAAACTCAT	GGCGCTGGAATTTCTAGCACTGNTGAGGCTGTCGGTTGTCTCNGGAACATGACTCGTGCACTCATCACCANCCtttttAGATCATTAGCCAGTAATATTGCTGAGCAGACCTTACTAACTTACTATTATGAGTCTGCTAAANNGATACATGCTAAANCTCTAACTCTTNNAAGNcacacacacaNTAANNTTCATAGAACTTGTGCTTNAAGCAAGNAAATTCTAAATAAAATAACAAANNAANGATGAGTTTGGAACCACTACCTCAAGTTAATAGCTTCCTGGAGAATCTATATCGTACATTATTCACAATACTATAATTGCAATAAANATAGATGTANNNNNNGNNNNNNGNANNNNC	108	(AC)5	TGCTGAGCAGACCTTACTAACTTACTATTATGAGTCTGCTAAANNGATACATGCTAAANCTCTAACTCTTNNAAGNcacacacacaNTAANNTTCATAGAACTTGTGCTTNAAGCAAGNAAATTCTAAATAAAATAACAAANNAANGATGAGTTTGGAACCACTACCTCA	170	1	KX928696.1	NO_HIT	NO_HIT
Hrech60_5	TGACAGTCAAATCAGCCACA	GAGTGGTTTCTATTAGAGTAAGACCC	CACCAGTGCTGATTGGGTTGGATCGCCTGCTAATTGATGACAAAcatcatcatAAATTTTATAATTCTTATTCGTGTGGGaaaaaCTATTAGACTGGTAAAGCAAGAAACAACCAGTTGTTacacacAGCAGTCCAGAGGCAAAATCGGAGCATTTGCCACAGGACACGGAAGAAATATGGATAAGCCGCTTAATGTCAATAGGAGTTACTGAGATGAAGAGTGACAGTCAAATCAGCCACAGCTACAGCTATAAatatatGtatatatataTGtatatataTTTNATATAGGGTCTTACTCTAATAGAAACCACTCTTAGACTAGAAACTAAATaaaaaTTCTAAATCGCGNNNNAANTATAAGCACATAGATAGTAGCTGAAGGAGATCGGAA	5	(AT)12	TGACAGTCAAATCAGCCACAGCTACAGCTATAAatatatGtatatatataTGtatatataTTTNATATAGGGTCTTACTCTAATAGAAACCACTC	95	1	KX928693.1	NO_HIT	NO_HIT
Hrech45_53	GGTGCTACAGCGATAAGCAA	TGATTAGTGGACTCTATGTAGTGAGC	GTGCAAACCAAatatatTCACAGAAAGATTTCCAGCTAGTCCCACAGATATTGGTATAACCATGGTTGTTAAGGTGCTACAGCGATAAGCAATGTTAGGTGTTGCCTAGATGGCTAGACAAGAAGGCGCTCGCCTAGACAAAAGTTGGATTTTATGGCAAACANTTGANNTNTtatataTTTNATAATNTTTNGTACCCTCAGATCAATAATATAAANGTACATTGCTGCAGCTGCTAAACACttttttNAATAgtgtgtgtgtgtgtgtgtCACATTTACTATGCTCACTACATAGAGTCCACTAATCAAATATTtatataTCAAANNATTTNNNTNGATCATTNGACNAAAACAANTTNACAAGTTNATAGANNNNGCTGAGGNNANNNGAAGAGCC	53	(TG)9	GGTGCTACAGCGATAAGCAATGTTAGGTGTTGCCTAGATGGCTAGACAAGAAGGCGCTCGCCTAGACAAAAGTTGGATTTTATGGCAAACANTTGANNTNTtatataTTTNATAATNTTTNGTACCCTCAGATCAATAATATAAANGTACATTGCTGCAGCTGCTAAACACttttttNAATAgtgtgtgtgtgtgtgtgtCACATTTACTATGCTCACTACATAGAGTCCACTAATCA	238	1	KX928689.1	NO_HIT	NO_HIT
